# Supplementary material for: Urinary biomarkers in multicentric studies: Shaping the future of bladder cancer diagnosis and follow‐up
Source: BJUI Compass. 2025 Dec 18;6(12):e70124. doi: 10.1002/bco2.70124 (PMC12715348; doi:10.1002/bco2.70124)
Supplement: Supplementary file 1 — Table S1. Supporting Information. [file BCO2-6-e70124-s001.xlsx]

## Sheet: Table 2
Biomarker category	Biomarkers or test	Centers	Description and purpose	Methods	N cases/controls	Sensitivity (SN)	Specificity (SP)	AUC	PPV	NPV	study design	Refs
Gene mutations Exfoliated cells	UroVysion® BTA® stat test	21 centers USA	Surveillance	Fish assay Single step immunochromatographic assay	Patients with history of UBC : n=176 Patients with recurrence under surveillance : n=62 Controls : n=275	First trial : FISH : 71% BTA Stat : 50% Cytology :26% Trial 2 : FISH : 94,5%	N/A	N/A	53%%	0.806	Prospective	Sarosdy et al., 2002
Gene mutations Exfoliated cells	UroVysion®	6 centers USA	Surveillance	Fish assay Single step immunochromatographic assay	n=664 with recurrence : 277	0.556	0.672	N/A	0.548	0.679	Retrospective	Seideman et al., 2015
Exfoliated cells	VysioCyt®	14 centers France	Surveillance	Cytology Artificial intelligence	n= 598 Control: n=149 Low grade: n= 230 High grade : n= 219	All : 84,9% LG : 77% HG : 92,6%	All : 81,2%	N/A	N/A	All : 64%	Prospective	Lebret et al, 2022
Exfoliated cells	Uro17® : Keratin 17	2 centers United Kingdom Bahrain	Diagnosis Surveillance	Immunohistochemistry	n= 149 Group 1 with hematuria : n=98 Group 2 with known NMIBC and upper tract urothelial : n=51	All : 98,11% Group 1 : 100% Group 2 : 85,71%	All : 73,96% Group 1 : 96,15% Group 2 : 47,73%	N/A	All : 67,53% Group 1 : 95,83% Group 2 : 20,69%	All : 98,61% Group 1 : 100% Group 2 : 95,45	Prospective	Ibrahim et al, 2024
Exfoliated cells	Celldetect	9 centers Israel	Surveillance	Histochemical staining	n= 96 Control : n= 88 LGNMIBC : n= 41 HGNMIBC : n= 29 MIBC : n= 22 others : n=4	All : CellDetect : 84% BTA stat : 69% Cytology : 50% LGNMIBC : CellDetect : 78% BTA stat : 54% Cytology : 33% HGNMIBC : CellDetect : 93% BTA stat : 72% Cytology : 59% MIBC : CellDetect : 82% BTA stat : 91% Cytology : 77%	All : CellDetect : 70% BTA stat : 70% Cytology : 87%					Davis et al, 2018
Gene mutations	FGFR3 TERT OTX1	4 European centers Denmark Netherlands Sweden Spain	Surveillance	FGFR3 and TERT mutations analysis OTX1 methylation analysis	n=977 with non muscle invasive BC Low grade-NMIBC : 720 High grade NMIBC : 257	Primary diagnosis : Low grade : 81% High grade : 94% Recurrence : Patients with primary LG NMIBC : 57% Patients with primary HG NMIBC : 72%	N/A	N/A	N/A	N/A	Prospective	Beukers et al, 2017
Gene mutations	FGFR3 TERT OTX1	5 Dutch Hospitals	Surveillance (NMIBC)	Hotspot analysis for FGFR3 and hTERT promoter mutations via single-nucleotide extension reaction	n=204 (742 urine samples) Recurrence: 39 (63 samples)	3-gene markers (n = 39) : 75% Cytology (n = 31) : 45%	3-gene markers (n = 39) : 70% Cytology (n = 31) : 89%	N/A	N/A	N/A	Prospective	J de Jong et al, 2024
Gene methylation and mutations	AssureMDX : FGFR3, TERT, HRAS, TWIST1, OTX1, ONECUT2	4 European centers Sweden Spain Netherlands	Primary diagnosis	Methylation analysis with bisulfite using the EZ DNA Methylation-Gold	n=200 patients with hematuria undergoing cytoscopy Diagnosed with BC : n=97 non malignant hematuria : n=103	0.932	0.856	0.96	N/A	99.2% to 99.6%	Prospective	Van Kessel et al., 2017
Gene methylation and mutations	AssureMDX : FGFR3, TERT, HRAS, TWIST1, OTX1, ONECUT2	6 centers Germany	Primary diagnosis	Methylation analysis with bisulfite using the EZ DNA Methylation-Gold	n=838 with urothelial cancer : n=112 control : n=726	0.92	0.73	0.93	0.34	0.98	Prospective	Van Kessel et al., 2020
Gene methylation and mutations	OncoUrine (17 gene mutations and one gene methylation biomarkers)	3 centers Japan	Primary diagnosis and surveillance	Mutations sequencing analysis Methylation analysis with bisulfite conversion with EZ DNA Methylation-Lightning™ Kit, Zymo, USA and qPCR	Bladder cancer disgnosis : patitnts with hematuria : n=47 Recurrence diagnosis : patients previously diagnosed as NMIBC and unergoing TURBT : n=76	BC diagnosis : 80% Recurrence diagnosis : 100%	BC diagnosis : 91,9% Recurrence diagnosis : 68,2%	N/A	BC diagnosis : 72,7% Recurrence diagnosis : 22,9%	BC diagnosis : 94,4% Recurrence diagnosis : 100%	Prospective	Huang et al, 2023
Gene mutations	Uromonitor FGFR3 KRAS TERT	19 centers Germany Algeria Spain Portugal Denmark Egypt Netherlands Turkey Ukraine	Primary detection and surveillance	Mutation detection by real-time PCR curve analysis	Follow-up cohort : n=122 Initial diagnosis cohort : n=63 Tumor sample cohort : n=41 Uromonitor + KRAS follow-up ; n=24 Uromonitor + KRAS initial diagnosis cohort : n=25	Follow-up cohort : Uromonitor : 100% Cystoscopy : 93,2% Cytology : 93,9% Cystoscopy + cytology : 87,9% Uromonitor + cystoscopy : 86,4% Uromonitor + KRAS : 83,3% Initial diagnosis cohort : Uromonitor : 100% Cystoscopy : 88,6% Cytology : 86,7% Cystoscopy + cytology : 86,7% Uromonitor + cystoscopy : 88,6% Uromonitor + KRAS : 80%	Follow-up cohort : Uromonitor : 50% Cystoscopy : 79,5% Cytology : 42,9% Cystoscopy + cytology : 86,7% Uromonitor + cystoscopy : 100% Uromonitor + KRAS : 100% Initial diagnosis cohort : Uromonitor : 50% Cystoscopy : 100% Cytology : 0% Cystoscopy + cytology : 100% Uromonitor + cystoscopy : 100% Uromonitor + KRAS : 93,3%	N/A	Follow-up cohort : Uromonitor : 100% Cystoscopy : 81,8% Cytology : 75% Cystoscopy + cytology : 76,5% Uromonitor + cystoscopy : 73,9% Uromonitor + KRAS : 66,7% Initial diagnosis cohort : Uromonitor : 100% Cystoscopy : 87,5% Cytology : 0% Cystoscopy + cytology : 63,6% Uromonitor + cystoscopy : 87,5% Uromonitor + KRAS : 87,5%	Follow-up cohort : Uromonitor : 71,4% Cystoscopy : 92,1% Cytology : 79,5% Cystoscopy + cytology : 98,5% Uromonitor + cystoscopy : 100% Uromonitor + KRAS : 100% Initial diagnosis cohort : Uromonitor : 71,4% Cystoscopy : 100% Cytology : 78,8% Cystoscopy + cytology : 100% Uromonitor + cystoscopy : 100% Uromonitor + KRAS : 88,9%	Retrospectve	Batista et al, 2019
Gene mutations	Uromonitor: FGFR3 TERT KRAS	2 centers Denmark	Surveillance	Real time PCR	n=171 Primary pTa LG diagnosis : n=101 Previous diagnosis of pTa LG ; n=70	0.897	0.962	N/A	0.729	0.988	Observational Prospective study	Azawi et al, 2023
Gene mutations	Uromonitor: FGFR3 TERT KRAS	4 centers Germany	Primary detection	Real time PCR	SG1* : n=532 UBC : n=351 Controls : n=181 SG2** n=452 UBC : n=296 Controls : n=156 *SG1 : all patients **SG2 : only patients with a positive or negative urine cytology result	SG1 : 49,3% SG2 : 49,1% Cytology: 44,6%	SG1 : 93,3% SG2 : 93,3% Cytology: 92,7%	SG1 : 0,713 SG2 : 0,712 Cytology: 0,687	SG1 : 92,8% SG2 : 92,8 Cytology: 91,4	SG1 : 51,1% SG2 : 51,3% Cytology: 49	Prospective Double-blind study	Wolff et al, 2024
Gene mutation and DNA methylation	FGFR3 and HS3ST2, SEPTIN9 and SLIT2	4 hospitals in Paris, France	Diagnosis and surveillance	Allele specific polymerase chain reaction and methylation analysis (QM-MSP and QS-MSP)	Diagnosis study: n = 272 BC patients: n = 167 Controls : n=105 Surveillance study: n = 158 (72 with confirmed recurrence)	Diagnosis study: 97.6% Surveillance study: 94.5%	Diagnosis study: 84.8% Surveillance study: 75.9%	Diagnosis study: 0.97 Surveillance study: 0.82	N/A	Diagnosis stuty: 99.6% Surveillance study: 98.5%	Prospective and retrospective	Roperch et al, 2016
DNA methylation markers	CFTR SALL3 TWIST1	4 centers : Spain The Netherlands Romania USA	Primary detection and surveillance	Methylation analysis	Overal : n=626 Discovery Phase : n= 168 BC : 111 Controls : 57 Validation Phase (patients with follow up for BC) : n= 458 with recurence : 173 with no recurrence : 285	Primary diagnosis : Three-gene classifier : 85% Cytology : 54% Recurrence : Three-gene clssifier : 90% Cytology : 46%	Primary diagnosis : Three-gene classifier : 68% Recurrence : Three-gene classifier : 31%	Primary diagnosis : 0,874 Recurrence : 0,741	Primary diagnosis : Three-gene classifier : Cytology : Recurrence : Three-gene classifier : 89% Cytology : 98%	Primary diagnosis : Three-gene classifier : 82% Cytology : 69% Recurrence : Three-gene classifier : 40% Cytology : 29%	Prospective	Van der Heijden et al, 2018
DNA methylation markers	EpiCheck™ assay	Germany, Israel	Surveillance	Detection of 15 DNA methylation biomarkers	n=353	NMIBC : 68,2% Excluded LG : 91,7%	NMIBC: 88% Excluded LG : 88%	NMIBC: 0,82 Excluded LG : o,94	NMIBC : 44% Excluded LG : N/A	NMIBC : 95,1% Excluded LG : 99,3%	Prospective Blinded Single-arm	Witjes et al, 2018
DNA methylation markers	TWIST1 and NID2	2 centers in the US	Diagnosis and surveillance	Real time methylation-specific polymerase chain reaction	n = 209 Hematuria patients: 83 BC surveillance: 126	"Believe-the-positive" Hematuria patients: 75% BC surveillance: Prior NMIBC : 50% Prior BCG : 41%	"Believe-the-positive" Hematuria patients: 86% BC surveillance: Prior NMIBC : 63% Prior BCG : 59%	Combined: 0.657 TWIST1: 0.67 NID2: 0.64	"Believe-the-positive" Hematuria patients: 63% BC surveillance: Prior NMIBC : 62% Prior BCG : 27%	"Believe-the-positive" Hematuria patients: 91% BC surveillance: Prior NMIBC : 79% Prior BCG : 73%	Prospective and retrospective	J. Fantony et al, 2015
DNA methylation markers	UNX3, GATA4, FOXE1, TWIST1, and NID2	4 centers Canada Belgium	Primary detection and surveillance	Methylation analysis : quantitative real-time PCR assay MethyLight	Case : n=211 Control : n=102	NID2 : 76,8% TWIST1 : 70,8% NID2+TWIST1 : 76,2%	NID2 : 61.56% TWIST1 : 85.4% NID2+TWIST1 : 83,33%	NID2 : 0,781 TWIST1 : 0,830 NID2+TWIST1 : N/A	NID2 : 81,46 TWIST1 : 92,12 NID2+TWIST1 : N/A	NID2 : 55,96 TWIST1 : 58,03 NID2+TWIST1 : N/A	Case control	Hermanns et al, 2020
DNA methylation markers	OTX1 and SOX1-OT	5 centers China TCGA and GEO data sets	Primary detection and surveillance	Methylation analysis : MassARRAY (utMeMA) method	Discovery cohort : SYSMH : n= 32 paired BCa and NAT samples TCGA : n= 412 BCa tissue and 21 NAT GEO : n= 656 blood leukocyte samples of healthy control Modeling cohort - Train and test - (retrospective - single center) : UCB : n= 142 Healthy : n= 12 Non-cancer controls : n= 159 Validation cohort (prospective - mutlicenter) : UCB : n= 109 Non-cancer controls : n= 66 Surveillance cohort : with tumo…	Modeling cohort : Training data sat : 88,1% Test data set : 90,2% Validation cohort: 91,7% Comparison with cytology and UroVysion FISH : Low-grade : UtMeMA : 69,2% Cytology : 16% FISH : 22% Ta : UtMeMA: 79,2% Cytology : 32,7% FISH : 36,2% Low-grade and Ta : UtMeMA: 64,5% Cytology : 11,8% FISH : 15,8% T1 UtMeMA: 93,7% Cytology : 62,3% FISH : 72,4% Detection of residual tumor and recurrence : UtMeM…	Modeling cohort : Train : 86% Test : 84% Validation cohort : 77,3% Detection of residual tumor and recurrence : UtMeMA: 87,5% Cytology : similar to uTMeMA FISH : similar to uTMeMA		Modeling cohort : Training data sat : 84% Test data set : 82,2% Validation cohort: 87%	Modeling cohort : Training data sat : 89,7% Test data set : 91,3% Validation cohort: 85%	Retrospective Prospective	Chen et al, 2020
DNA methylation markers	T2DMR	5 centers China	Primary detection	Methylation analysis : bisulfite convertion using an EZ-DNAm-Gold Kit	Challenge-BLCA sutdy Patients suspected of BC : n=145 Healthy : n=84 Training cohort : BC : n=33 Healthy : n=12 Validation cohort : BC : n=133 Healthy : n=67	UCAS (urine cancer score) High grade : 100% low grade : 66,2% overall : 87,5% Comparison with FISH : Low grade UCAS : 62% FISH : 28% High grade : UCAS : 100% FISH : 73%	Overall : 100%	1	N/A	N/A	Prospective Observational	Xiao et al, 2022
DNA methylation markers	PENK	10 centers Korea	Primary detection	DNA methylation test : bisulfite conversion NMP22 BLADDER CHECK	n=1099 with bladder cancer : n=219 (HG : n=176) control : 880	Overall bladder cancer : PENK : 78,1% NMP22 : 44,1% cytology : 32,3% PENK + NMP22 : 81,2% PENK + cytology : 79,3% PENK + NMP22 + cytology : 82,1% High grade : PENK : 89,2% PENK + NMP22 : 91,8% PENK + cytology : 90,2% PENK + NMP22 + cytology : 92,4% Low grade : PENK : 78,1%	Overall bladder cancer : PENK : 88,8% High grade : PENK : 87,8% NMP22 : Cytology :	Overall : 0,88 High grade : 0,95	High grade : 61,3%	High grade : 97,6%	Prospective	Jeong et al, 2025
DNA methylation markers	NRN1 GALR1 HAND2	2 centers Netherland	Primary detection	Bisulfite conversion was conducted with EZ DNA Methylation Kit	Training cohort : n=146 with bladder cancer : n=77 control : n=69 Selection cohort (randomly selected from training cohort) : n=30 with bladder cancer : n=15 control n=15 Validation cohort : n= 197 with bladder cancer : n=63 control : n=71	Training : NRN1 : 83% GALR1 : 88% HAND2 : 75% NRN1 + GALR1 : 84% NRN1 + GALR1 +HAND2 : 84% Validation : NRN1 : 73% GALR1 : 81% HAND2 : 68% NRN1 + GALR1 : 75% NRN1 + GALR1 +HAND2 : 76%	Training : NRN1 : 96% GALR1 : 93% HAND2 : 100% NRN1 + GALR1 : 96% NRN1 + GALR1 +HAND2 : 96% Validation : NRN1 : 94% GALR1 : 67% HAND2 : 91% NRN1 + GALR1 : 93% NRN1 + GALR1 +HAND2 : 93%	Training : NRN1 : 0,94 GALR1 : 0,93 HAND2 : 0,90 NRN1 + GALR1 : 0,94 NRN1 + GALR1 +HAND2 : 0,94 Validation : NRN1 : 0,88 GALR1 : 0,87 HAND2 : 0,87 NRN1 + GALR1 : 0,89 NRN1 + GALR1 +HAND2 : 0,89	N/A	N/A	Prospective	Beijert et al, 2024
RNA markers	uRNA : CDC2, HOXA13, MDK and IGFBP5	9 centers New Zeealand Australia	Primary detection		n=485 UBC : n=66 Control : n=419	uRNA-D : 62,1% NMP22 ELISA : 50% NMP22 BladderCheck : 37,9% Cytology: 56,1% CxBladder-D : 81,9% CxBladder: all stages : 100% Ta : 69% High grade : 97%	uRNA-D : 85,2% NMP22 ELISA : 88% NMP22 BladderCheck : 96,4% Cytology : 94,5% CxBladder-D : 85,1%	uRNA-D : 0,81 NMP22 ELISA : 0,73	N/A	N/A	Prospective	O’Sullivan et al, 2012
RNA markers	CxBladder Monitor (MDK, CDK1, IGFBP5, CXCR2, HOXA13)	10 centers in the US	Surveillance	Quantitative reverse transcription PCR Digital-droplet PCR	n = 763 Primary diagnosis: n = 460 Recurrence detection: n - 303 Training set: n = 339 Validation set: n = 424	Validation set: 92% Primary diagnosis: 88% Recurrence detection: 93%	N/A	Testing set: 0.66 Increased to 0.73 with gene variable	N/A	Validation set: 96% Primary diagnosis: 97% Recurrence detection: 94%	Prospective	Kavalieris et al, 2017
RNA markers	Cxb+ (enhanced Cxbladder) CxBladder (MDK, CDK1, IGFBP5, HOXA13, and CXCR2) TERT FGFR3	2 countries : USA Singapore	Primary detection	Quantitative reverse transcription PCR Digital-droplet PCR	n=804 Controls : 743 UBC : 61	CxbT+ : 95% CxbD+: 97% CxbT+×CxbD+: 95%	CxbT+ : 78% CxbD+: 90% CxbT+×CxbD+: 91%	N/A	CxbT+ : 26% CxbD+: 44% CxbT+×CxbD+: 47%	CxbT+ : 99,5% CxbD+: 99,7% CxbT+×CxbD+: 99,6%	Prospective Retrospective	Lotan et al, 2023
RNA markers	GeneXpert BC (Xpert): ABL1, CRH, IGF2, UPK1B, and ANXA10	18 sites	Diagnosis and surveillance	Reverse transcriptase polymerase chain reaction	Training cohort: n = 444 Hematuria patients : 45 Surveillance patients : 80 Test cohort: n = 370 Hematuria patients : 22 Surveillance patients : 27	Test cohort: 73% HG: 83% LG: 65%	Hematuria patients: 90% Surveillance patients: 77%	Test cohort: 0.87	Hematuria patients: 45% Surveillance patients: 44%	Hematuria patients: 97% Surveillance patients: 92%	Prospective and retrospective	Wallace et al, 2018
RNA markers	GeneXpert BC (Xpert): ABL1, CRH, IGF2, UPK1B, and ANXA10	3 centers in Sweden	Primary detection and surveillance		n=312 Controls : 161 UBC : 39	Overall BC detection : Xpert monitor : 94%	Overall BC detection : Xpert monitor : 52%	Overall BC detection : Xpert monitor :	Overall BC detection : Xpert monitor : 99%	N/A	Prospective	Abuhasanein et al, 2023
RNA markers	Xpert Bladder Cancer Monitor (Xpert): ABL1, CRH, IGF2, UPK1B, and ANXA10	19 centers	Surveillance	Reverse transcriptase polymerase chain reaction	Detection study : n=239 Recurrence : 43 LG : n=19 HG : n=24 No recurrence : 196 Specificity Study : n=508	Overall BC detection : Xpert monitor : 74% Cytology : 30% UroVysion : 51% High grade : Xpert monitor : 83,3% Cytology : 50% UroVysion : 75% Low grade : Xpert monitor : 63% Cytology : 5,3% UroVysion : 21% Patients treated with Bacillus Calmette-Guérin (BCG) within 90 d before enrollment Xpert monitor : 78% Cytology : 30% UroVysion : 51%	Detection Study : Overall BC detection : Xpert monitor : 80% Cytology : 90% UroVysion : 80% High grade : Xpert monitor : 75,8% Cytology : 90,7% UroVysion : 79,5% Patients treated with Bacillus Calmette-Guérin (BCG) within 90 d before enrollment Xpert monitor : 73% Cytology : 90% UroVysion : 80% Specificity Study : Current Smokers : 98% Nonsmokers : 96% Urinary incontinence or overactive bladder :…		Overall BC detection : Xpert monitor : 44% Cytology : 41% UroVysion : 36% High grade : Xpert monitor : 27,8% Cytology : 37,5% UroVysion : 29%	Overall BC detection : Xpert monitor : 93% Cytology : 86% UroVysion : 88% High grade : Xpert monitor : 97,6% Cytology : 94,2% UroVysion : 96,6% Patients treated with Bacillus Calmette-Guérin (BCG) within 90 d before enrollment Xpert monitor : 94% Cytology : 86% UroVysion : 88%	Prospective	Van Valenberg et al, 2019
RNA markers	Xpert Bladder Cancer Monitor (Xpert): ABL1, CRH, IGF2, UPK1B, and ANXA11	6 German centers	Surveillance (CIS)	Real time reverse transcriptase polymerase chain reaction	n=733 Recurrence : 482 LG : n=224 HG : n=258 No recurrence: 251	Overall BC detection : Xpert monitor : 75% Cytology : 39% Gross hematuria patients : Xpert monitor : 88% Cytology : 49% MIBC : Xpert monitor : 90% Cytology : 63% CIS : Xpert monitor : 90% Cytology : 59%	Overall BC detection : Xpert monitor : 69% Cytology : 93% Gross hematuria patients : Xpert monitor : 71% Cytology : 98% MIBC : Xpert monitor : 69% Cytology : 93% CIS : Xpert monitor : 69% Cytology : 93%	N/A	Overall BC detection : Xpert monitor : 82% Cytology : 92% Gross hematuria patients : Xpert monitor : 86% Cytology : 98% MIBC : Xpert monitor : 45% Cytology : 73% CIS : Xpert monitor : 50% Cytology : 75%	Overall BC detection : Xpert monitor : 59% Cytology : 44% Gross hematuria patients : Xpert monitor : 75% Cytology : 48% MIBC : Xpert monitor : 96% Cytology : 90% CIS : Xpert monitor : 95% Cytology : 87%	Observational Prospective study	Haas et al, 2024
RNA markers	CK20 and IGF2	3 hospitals in Germany	Diagnosis	Real time polymerase chain reaction	Test cohort (TC): n = 293 BC patients: n = 196 Controls: n = 97 Validation cohort (VC): n = 153 BC patients: n = 103 Controls: n = 50	TC: Overall (CK20/IGF2): 77.9% CK20: 55.7% IGF2: 69.1% Cytology: 82.6% VC: Overall (CK20/IGF2): 90.3% CK20: 75.7% IGF2: 71.8% Cytology: 83.5%	TC: Overall (CK20/IGF2): 88% CK20: 92% IGF2: 90% Cytology: 82% VC: Overall (CK20/IGF2): 84% CK20: 86% IGF2: 96% Cytology: 98%	TC: Overall: 0.82 VC: Overall: 0.78	TC: Overall (CK20/IGF2): 95.1% CK20: 95.4% IGF2: 95.4% Cytology: 93.2% VC: Overall (CK20/IGF2): 92.1% CK20: 91.8% IGF2: 97.4% Cytology: 98.9%	TC: Overall (CK20/IGF2): 57.1% CK20: 41.1% IGF2: 49.5% Cytology: 61.2% VC: Overall (CK20/IGF2): 80.8% CK20: 63.2% IGF2: 62.3% Cytology: 74.2%	Prospective	Salomo et al, 2017
RNA markers	miR-6124 and miR-4511	2 or 3 differents centers in Korea	Primary detection	miRNA Microarray System labeling kit and RT-PCR	Global : BC : n=326 Control : n=231 Screening cohort (single center) BC : 35 NMIBC : n=19 MIBC : n=16 Control : n-6 hematuria : n=4 pyuria : n=2 Training cohort (single center) BC : 174 NMIBC : n=122 MIBC : n=52 Control : n=114 hematuria : n=86 pyuria : n=28 Validation cohort (2 or 3 centers) BC : 117 NMIBC : n=181 MIBC : n=36 Control : n=197 hematuria : n=84 pyuria : n=13	Training cohort : NMIBC : 91% MIBC : 90,4% Validation cohort : 91,5% NMIBC : 88,9% MIBC : 94,4% Cytology : from 7,8% to 25%	Training cohort : NMIBC : 58,1% MIBC : 53,5% Validation cohort : 76,2% NMIBC : 78,6% MIBC : 76,2%	Training cohort : NMIBC : 0,803 MIBC : 0,761 Validation cohort : 0,888 NMIBC : 0,878 MIBC : 0,912	N/A	N/A	Case control	Piao et al, 2018
Protein markers	Bard BTA test	14 centers across USA	Surveillance	Latex agglutination assay	Monitoring-sensitivity study : n=499 Specificity study : Healthy : n=315 Patients with non UBC conditions : n=238	Monitory-sensitivity study : Stage (all) : BTA : 39% Cytology : 18% Both : 48% Grade (all) : BTA : 40% Cytology : 17% Both : 47% Stage and grade (all) : BTA : 41% Cytology : 16% Both : 47%	Monitory-sensitivity study : N/A Specificity study : Healty : 95,9% Patients with non UBC conditions : 85,7-94,3%	N/A	Monitory-sensitivity study : N/A Specificity study : 52-70%	Monitory-sensitivity study : N/A Specificity study : 87-93,5%	Prospective	Sarosdy et al, 1995
Protein markers	BARD BTA stat test	14 centers across USA	Surveillance	Single step immunochromatographic assay	All : n=220 With urine cytology and origibal BTA test : n=134	BTA stat test Stage Ta : 45% Tis : 53% T1 : 85% T2-T4 :75 % Grade 1 : 38% 2 : 64% 3 : 72% All : 58% Cytology Stage Ta : 7% Tis : 60% T1 : 41% T2-T4 : 38% Grade 1 : 8% 2 : 18% 3 : 38% All : 23% BTA test : Stage Ta : 33% Tis : 50% T1 : 64% T2-T4 : 55% Grade 1 : 24% 2 : 44% 3 : 59% All : 44% BTA stat test + cytology : Stage Ta : 49% Tis : 80% T1 : 85% T2-T4 : 81% Grade 1 : 43% 2 : 70% 3 : 75% All : …					Prospective	Sarosdy et al, 1997
Protein markers	BTA TRAK (hCFHHrp)	Six institutions across Austria, France, germany and Italy	Primary detection and surveillance	ELISA	n= 220 Healthy : n=120 Patients with BC diagnosed by cystoscopy : n=100 history of BC : n=51 no history of BC : n=49	Overall : BTA TRACK : 66% Cytology : 33% Both : 71% Grade : Grade I BTA TRACK : 48% Cytology : 4% Grade II BTA TRACK : 59% Cytology : 22% Grade III BTA TRACK : 88% Cytology : 69% Stade : Stade Ta BTA TRACK : 51% Cytology : 15% Stade T1 BTA TRACK : 88% Cytology : 50% Stade T2-T4 BTA TRACK : 88% Cytology : 56% Stade Tis BTA TRACK : 60% Cytology : 80%	All : BTA TRACK : 69% Cytology : 99% Both : 69%	N/A	N/A	N/A	Prospective	Thomas et al, 1999
Protein markers	AuraTek FDP (Fibrin/ fibrinogen degradation)	Five medical centers across North America	Surveillance	Rapid immunoassay	n=192 (with history of cancer) With diagnosis of BC : n=79 With doagnosis of BC : n=113	Overall : AuraTek FDP : 68,4% Cytology : 34,2% Helmoglobin dispick : 40,5% AuraTek FDP or cytology : 75,5% Stage : Tis AuraTek FDP : 66,7% Cytology : 50% Helmoglobin dispick : 33% AuraTek FDP or cytology : 100% Ta AuraTek FDP : 62,2% Cytology : 0% Helmoglobin dispick : 24,4% AuraTek FDP or cytology : 68,9% T1 AuraTek FDP : 62,5% Cytology : 37,5% Helmoglobin dispick : 50% AuraTek FDP or cytology :…	Overall : AuraTek FDP : 79,6%	N/A	Overall : AuraTek FDP : 59%	Overall : AuraTek FDP : 85,5%	Prospective	Schmetter et al, 1997
Protein markers	BC-116 - peptide	Erasmus MC (Rotterdam, Netherlands) Hospital dal mar (Barcelona, Spain) Hannover Medical School (Hannover, Germany)	Primary detection	Capillary electrophoresis coupled to mass spectrometry (CE-MS)	Primary detection: Cases : n=509 Controls : n=212 Discovery phase : Cases : n=341 Controls : n=110 Validation phase : Cases : n=168 Controls : n=102	0.91	0.68	0.87	83.2	0.813	Prospective	Frantzi et al, 2016
Protein markers	BC-106 - peptide		Surveillance		Recurrent BC : Cases : n=164 Controls : n=472 Discovery Phase : Cases : n=109 Controls : n=316 Validation Phase : Cases : n=55 Controls : n=156	0.88	0.51	0.75	0.3232	0.936	Prospective
Protein markers	BC-116 - peptide	Radboud University Medical Center in Nijmegen (The Netherlands) Hospital Clinic of Barcelona (Spain)	Primary detection	Capillary electrophoresis coupled to mass spectrometry (CE-MS)	Detection of primary BC (n=73) Cases : n=27 Controls : n=46	BC-116: 89% BC-116 + cytology : 84.6%	BC-116: 67% BC-116 + cytology : 75%	BC-116: 0.82 High grade : 0.9 Low grade : 0.76 BC-116 + cytology : 0.85	BC-116: 61% High grade : 85% Low grade : 54% BC-116 + cytology : 66.6%	BC-116: 91% High grade : 100% Low grade : 93% BC-116 + cytology : 89.5%	Prospective	Mengual et al, 2022
Protein markers	BC-106 - peptide		Surveillance		Detection and monitoring of recurrence (n=478) Cases : n= 83 Controls : n=395	BC-106: 89% BC-106 + cytology: 86%	BC-106: 29.1% BC-106 + cytology: 61%	BC-106: 0.67 BC-106 + cytology: 0.82	BC-106: 21.1% BC-106 + cytology: 31.7%	BC-106: 93.2% BC-106 + cytology: 95.4%
Protein markers	UBC® Rapid test (cytokeratin 8 and 18)	Four sweden hospitals	Primary diagnosis and surveilance	ELISA	Group A : newly diagnosed BC : n=94 Group B : non-invasive BC under follow up : n=75 Group C with benign urinary tract disease : n=51 Group D : healthy controls : n=50	Overall : 70.8% High-risk group : 79.2% Low-risk group : 60%	Overall : 61.4% High-risk group : 61.4% Low-risk group : 61.4%	N/A	Overall: 71.3% High-risk group : 61% Low-risk group : 48%	Overall : 60.8% High-risk group : 79.5% Low-risk group : 72.1%	Prospective	Styrke et al, 2017
Protein markers	ADXBLADDER (MCM5)	21 European centers	Surveillance	ELISA	n=1476 No recurrent bladder tumour = 1304 Recurrent bladder tumour = 127	All : 44,9% Stage : pTa : 38,3% pT1 : 75% pT2 : 100% All cis : 71,4% Grade : LG : 30,2% HG : 73%	All : N/A Stage : pTa : 70,3% pT1 : 70% pT2 : 69,8% All cis : 70,1% Grade : LG : 69,7% HG : 70,8%	All : N/A Stage : pTa : pT1 : pT2 : All cis : Grade : LG : HG :	All : N/A Stage : pTa : 9,5% pT1 : 2,1% pT2 : 0,5% All cis : 2,3% Grade : LG : 6% HG : 6,2%	All : 93% Stage : pTa : 93,4% pT1 : 99,7% pT2 : 100% All cis : 99,6% Grade : LG : 94% HG : 99%	Prospective	Rouprêt et al, 2020
Protein markers	ADXBLADDER	21 European centers	Surveillance	ELISA	n=1610 ADXBLADDER group: n=1431 Cytology : n=514	Overall ADXBLADDER : 51.9% Cytology : 16.7%	Overall ADXBLADDER : 66.4% % Cytology : 98%%	N/A	N/A	Overall ADXBLADDER : 92% Cytology : 90.7%	Prospective	Gontero et al, 2021
Protein markers	ADXBLADDER (MCM5)	21 European centers	Surveillance	ELISA	n=629 Any recurrence : n=79 HG/CIS recurrence : n=12	Any recurrence : 35,4% HG/CIS recurrence : 66,7%	Any recurrence : 76% HG/CIS recurrence : 75,4%	Any recurrence : 0,56 HG/CIS recurrence : 0,71	Any recurrence : 17,5% HG/CIS recurrence : 5%	Any recurrence : 89,1% HG/CIS recurrence : 99,1%	prospective	Rouprêt et al, 2022
Protein markers	UBC® Rapid test (cytokeratin 8 and 18)	2 German centers	Diagnosis	Lateral-flow immunochromatographic assay and POC	n = 530 with confirmed BC: n = 242 Non-evidence of disease (NED): n = 62 Healthy controls: n = 226	NMI-LG: 38.8% NMI-HG: 75% MI-HG: 68.3% NED: 22.6%	NMI-LG: 93.8% NMI-HG: 93.8% MI-HG: 93.8% NED: 93.8%	0.774	NMI-LG: 78.8% NMI-HG: 72% MI-HG: 74.6% NED: 50%	NMI-LG: 72.1% NMI-HG: 94.6% MI-HG: 94.6% NED: 81.5%	Prospective	Ecke et al, 2018
Protein markers	BTA stat test (CFH) NMP22 BladderCheck (NMP22) UBC rapid test (cytokeratin 8 and 18) CancerCheck UBC rapid VISUAL	7 clinical centers accross Germany	Primary detection	Lateral-flow immunochromatographic assay ELISA Immunochromatographic method	n=732 with confirmed BC : 464 LGNMI : 189 HGNMI : 187 HGMI : 71 CIS : 17 with NED : 77 healthy controls with no history of BC : 191	In all tumors : BTA stat : 76,7% NMP22 BladderChek: 33% UBC Rapid Test: 72,2% Cancer-Check UBC rapid VISUAL : 47,2% Cytolgy: 55,8% In LGNMI : BTA stat : 62,4% NMP22 BladderChek: 13,4% UBC Rapid Test: 58,2% Cancer-Check UBC rapid VISUAL : 28,6% Cytolgy: 36,2% In HGNMI : BTA stat : 83,4% NMP22 BladderChek: 49,5% UBC Rapid Test: 84,5% Cancer-Check UBC rapid VISUAL : 63,1% Cytolgy: 71,2% In HGMI : BT…	In all tumors : BTA stat : 67,9% NMP22 BladderChek: 95,5% UBC Rapid Test: 79,4% Cancer-Check UBC rapid VISUAL : 94,4% Cytolgy: 83,7% In LGNMI : BTA stat : 67,9% NMP22 BladderChek: 95,5% UBC Rapid Test: 79,4% Cancer-Check UBC rapid VISUAL : 94,4% Cytolgy: 83,7% In HGNMI : BTA stat : 67,9% NMP22 BladderChek: 95,5% UBC Rapid Test: 79,4% Cancer-Check UBC rapid VISUAL : 94,4% Cytolgy: 83,7% In HGMI : …	In all tumors : BTA stat : 0,722 NMP22 BladderChek: 0,642 UBC Rapid Test: 0,758 Cancer-Check UBC rapid VISUAL : 0,708 Cytolgy: 0,697 In LGNMI : BTA stat : 0,722 NMP22 BladderChek: 0,544 UBC Rapid Test: 0,688 Cancer-Check UBC rapid VISUAL : 0,615 Cytolgy: 0,600 In HGNMI : BTA stat : 0,757 NMP22 BladderChek: 0,725 UBC Rapid Test: 0,819 Cancer-Check UBC rapid VISUAL : 0,787 Cytolgy: 0,774 In HGMI : …	In all tumors : BTA stat : 80,5% NMP22 BladderChek: 92,7% UBC Rapid Test: 85,9% Cancer-Check UBC rapid VISUAL : 93,6% Cytolgy: 83,2% In LGNMI : BTA stat : 58,1% NMP22 BladderChek: 67,6% UBC Rapid Test: 66,7% Cancer-Check UBC rapid VISUAL : 78,3% Cytolgy: 58,1% In HGNMI : BTA stat : 64,7% NMP22 BladderChek: 88,5% UBC Rapid Test: 74,2% Cancer-Check UBC rapid VISUAL : 88,7% Cytolgy: 69,5% In HGMI : …	In all tumors : BTA stat : 62,5% NMP22 BladderChek: 45,2% UBC Rapid Test: 62,3% Cancer-Check UBC rapid VISUAL : 50,7% Cytolgy: 56,7% In LGNMI : BTA stat : 71,7% NMP22 BladderChek: 61,1% UBC Rapid Test: 72,9% Cancer-Check UBC rapid VISUAL : 65% Cytolgy: 67,8% In HGNMI: BTA stat : 85,3% NMP22 BladderChek: 73% UBC Rapid Test: 88% Cancer-Check UBC rapid VISUAL : 78,4% Cytolgy: 84,7% In HGMI : BTA sta…	Case control	Ecke et al, 2023
Protein markers	Biomarkers present in 5 studies or more : NMP-22, UroVysion, uCyt+	Germany, Spain, The Netherlands, Blelgium, Denmark, France, Swden, Egypt, China, Pakistan, USA, Autralia, New Zeland	Primary detection	Lateral flow test ELISA Fish assay Immunocytochemical test	n= 28 527 Cases : 9780 Controls : 18 747 9136 : no more information 2285 : normal/healthy patients 7326 : non-malignant or pre-malignant conditions such as cystitis, urolithiasis, dysuria, urethral stricture, and prostate hyperplasia	NMP22 : 0.27–0.90 UroVysion : 0.38–0.96 uCyt+ : 0.62–0.92	NMP22 : 0.31–0.98 UroVysion : 0.76–0.99 uCyt+ :0.72–0.81	NMP22 : 0.748 UroVysion : 0.876 uCyt+ : 0.827	N/A	N/A	Systematic review and meta-analysis	Papvasiliou et al, 2023
Protein markers	Aberrantly glycosylated integrin α3β1 (AG31) NMP22	Test group: 2 centers in China Validation group: 4 centers in China	Diagnosis Surveillance	ELISA	n = 2725 Test group: n = 408 Validation groups: n = 2317	Test group (confirmed in validation group): AG31: 90.76% Diagnosis (n = 107) AG31: 90.57% NMP22: 47.17% Surveillance: AG31: 96.74%	Test group (confirmed in validation group): AG31: 91.52% Diagnosis (n = 107) AG31: 98.15% NMP22: 87.04% Surveillance: AG31: 77.68%	Test group (confirmed in validation group): AG31: 0.9567 Diagnosis (n = 107) AG31: 0.9965 NMP22: 0.7411	Test group (confirmed in validation group): AG31: 89.78%	Test group (confirmed in validation group): AG31: 92.34%	Prospective	Jin et al, 2020
Protein markers	10 markers panel (IL8, MMP9, MMP10, SERPINA1, VEGFA, ANG, CA9, APOE, SDC1 and SERPINE1)	2 centers: US and Spain	Surveillance	ELISA	n = 125 Recurrence: 53	10-biomarker assay (n = 53): Overall: 79% LG: 90% HG: 65% Urovysion (n = 24): Overall: 42% LG:14% HG: 53% Cytology (n = 45): Overall: 33% LG: 17% HG: 55%	10-biomarker assay (n = 53): Overall: 88% LG:88% HG: 88% Urovysion (n = 24): Overall: 93.8% LG: 93.8% HG: 93.8% Cytology (n = 45): Overall: 90% LG: 90% HG: 90%	Overall: 0.904	10-biomarker assay: Overall: 82%	10-biomarker assay: Overall: 85%	Retrospective	Rosser et al, 2015
Protein markers	10 markers panel (IL8, MMP9, MMP10, SERPINA1, VEGFA, ANG, CA9, APOE, SDC1 and SERPINE1)	8 centers (Denmark, Spain, Germany, Netherlands, US, Portugal)	Diagnosis	ELISA	n = 320 BC patients: n = 183 LG : n = 77 HG: n = 98 NMIBC : n = 153 MIBC : n = 22 Controls: n = 137	Detection: Overall: 79.2% HG: 81% LG: 90% MIBC: 95% NMIBC: 77%	Detection: 78.9%	Detection: 0.847	Detection: 73.1%	Detection: 84%	Prospective	Chen et al, 2015
Protein markers	7 markers (IL8, MMP9, MMP10, PAI-1, VEGF, ANG, APOE)	2 centers: Spain and US	Diagnosis	ELISA	n = 308 BC patients: n = 102 Control: n = 206	7 biomarkers: 74% Cytology: 39% UroVysion: 54%	7 biomarkers: 90%	7 biomarkers: 0.88	7 biomarkers: 79%	7 biomarkers: 87%	Prospective	Rosser et al, 2013
Protein markers	Oncuria™ (A1AT, APOE, ANG, CA9, IL8, MMP9, MMP10, PAI1, SDC1 and VEGFA)	2 centers in USA	Diagnosis	Multiplex bead-based immunoassay	n = 362 BC cases: 46 Control: 316	Overall: 87% With 3 demographic factors: 93%	Overall: 92% With 3 demographic factors: 93%	Overall: 0.93 With 3 demographic factors: 93%: 0.95	Overall: 61% With 3 demographic factors: 65%	Overall: 98% With 3 demographic factors: 98%	Prospective	Hirasawa et al, 2021
